# Supplementary material for: Consistent bacterial selection by date palm root system across heterogeneous desert oasis agroecosystems
Source: Sci Rep. 2019 Mar 11;9:4033. doi: 10.1038/s41598-019-40551-4 (PMC6412053; doi:10.1038/s41598-019-40551-4)
Supplement: Supplementary file 2 — Supplementary Table 1 [file 41598_2019_40551_MOESM2_ESM.xlsx]

## Sheet: Data set S1
Fraction	Location	pH	conductivity	salinity	Organic matter	TC/TN	TOC/TON	Phosphate	N	C	Mg	Ca	K	NH4	Nitrate+nitrite	Nitrite
Root sourrounding soil	Gabes	7.39 ± 0.05	1043.5 ± 48.79	0.54 ± 0.025	32.06 ± 6.84	88.67 ± 51.07	11.32 ± 0.29	0.0006 ± 0.00017	0.034 ± 0.005115	0.0007 ± 0.0002	0.033 ± 0.001	0.0009 ± 0.00017	0.0002 ± 0.00004	0.06 ± 0.01359	0.73 ± 0.33	48.12 ± 6.86
	Ksar Ghilane	7.57 ± 0.03	69.5 ± 2.12	0.04 ± 0.001	12.4 ± 1.45	353.78 ± 109.66	16.57 ± 3.94	0.0003 ± 0.000008	0.001 ± 0.000003	0.0008 ± 0.00024	0.02 ± 0.0258	0.0004 ± 0.00002	0.0003 ± 0.00002	0.03 ± 0.01318	0.33 ± 0.31	27.05 ± 19.91
	Douz	7.28 ± 0.37	922.5 ± 86.97	0.3 ± 0.303	19.03 ± 1.52	22.35 ± 3.66	14.53 ± 0.68	0.0028 ± 0.003179	0.035 ± 0.003688	0.0007 ± 0.00001	0.001 ± 0.0003	0.0006 ± 0.00006	0.0002 ± 0.00005	0.04 ± 0.00014	11.55 ± 15.19	19.1 ± 2.45
	Rjim Maatoug	8.04 ± 0.01	92 ± 7.07	0.05 ± 0.008	2.19 ± 0.57	27.44 ± 8.17	21.21 ± 1.89	0.0004 ± 0.000175	0.003 ± 0.001255	0.0002 ± 0.00003	0.002 ± 0.0004	0.0009 ± 0.00008	0.0002 ± 0.00008	0.06 ± 0.01724	0.2 ± 0.01	0.89 ± 0.15
	Hazoua	7.72 ± 0.44	57 ± 4.24	0.03 ± 0.002	27.33 ± 5.03	30.76 ± 2.49	22.78 ± 6.79	0.0003 ± 0.000006	0.001 ± 0.000057	0.0003 ± 0.0002	0.001 ± 0.0005	0.0003 ± 0.00003	0.0002 ± 0.00005	0.01 ± 0.00003	0.71 ± 0.21	18.5 ± 4.1
	Tozeur	7.58 ± 0.12	99.5 ± 9.19	0.05 ± 0.005	58.62 ± 3.14	25.4 ± 1.24	15.94 ± 1.25	0.0006 ± 0.000049	0.001 ± 0.000074	0.0005 ± 0.0006	0.001 ± 0.0006	0.0004 ± 0.00003	0.0002 ± 0.000003	0.04 ± 0.00822	2.05 ± 0.05	44.61 ± 1.11
	Tamerza	7.7 ± 0.24	76.5 ± 2.12	0.04 ± 0.001	38.92 ± 3.51	29.99 ± 3.88	17.41 ± 1.93	0.0003 ± 0.000018	0.001 ± 0.000213	0.0005 ± 0.0004	0.001 ± 0.0002	0.0024 ± 0.00299	0.0002 ± 0.00002	0.03 ± 0.01262	0.93 ± 0.31	23.47 ± 4.94
Bulk soil	Gabes	6.8 ± 0.16	1285 ± 121.62	0.67 ± 0.063	19.82 ± 2.38	21.7 ± 2.55	10.84 ± 0.68	0.0005 ± 0.000258	0.034 ± 0.002011	0.0001 ± 0.00004	0.001 ± 0.0004	0.0311 ± 0.03523	0.0001 ± 0.00003	0.04 ± 0.0051	1.21 ± 0.1	22.69 ± 4.47
	Ksar Ghilane	8 ± 0.71	56.5 ± 6.36	0.03 ± 0.003	5.2 ± 1.45	31.67 ± 7.22	11.12 ± 0.53	0.0002 ± 0.000002	0.001 ± 0.000039	0.0001 ± 0.00001	0.001 ± 0.0002	0.001 ± 0.00035	0.0002 ± 0.00001	0 ± 0.00093	0.43 ± 0.15	11.26 ± 1.48
	Douz	7.62 ± 0.47	1933.5 ± 221.32	5.51 ± 6.479	3.51 ± 0.31	26.97 ± 10.99	11.26 ± 1.08	0.0014 ± 0.000107	0.043 ± 0.008859	0.0001 ± 0.00012	0.001 ± 0.001	0.0106 ± 0.00279	0.0001 ± 0.00001	0.01 ± 0.00128	0.33 ± 0.08	7.16 ± 1.15
	Rjim Maatoug	8.73 ± 0.45	57 ± 28.28	0.03 ± 0.015	3.99 ± 3.67	42.44 ± 15.24	19.94 ± 10.58	0.0001 ± 0.00002	0.001 ± 0.000231	0.0002 ± 0.00007	0.001 ± 0.0013	0.0026 ± 0.00303	0.0001 ± 0.00002	0 ± 0.00019	0.16 ± 0.02	5.85 ± 1.36
	Hazoua	8.82 ± 0.22	35 ± 4.24	0.02 ± 0.002	5.63 ± 0.03	32.27 ± 2.05	11.06 ± 0.48	0.0001 ± 0.000013	0.001 ± 0.00004	0.0001 ± 0.00007	0.002 ± 0.0002	0.0009 ± 0.00026	0.0002 ± 0.00001	0 ± 0.00006	0.51 ± 0.01	14.06 ± 0.7
	Tozeur	7.75 ± 0.35	76 ± 5.66	0.04 ± 0.003	23.58 ± 3.44	27.07 ± 4.43	11.56 ± 0.65	0.0002 ± 0.00004	0.001 ± 0.000108	0.0001 ± 0.00004	0.001 ± 0.0001	0.007 ± 0.00662	0.0003 ± 0.00001	0.03 ± 0.02164	1.49 ± 0.56	33.48 ± 7.35
	Tamerza	7.8 ± 0.32	41.5 ± 4.95	0.02 ± 0.003	12.24 ± 0.33	53.1 ± 5.23	16.06 ± 4.42	0.0001 ± 0.000026	0.001 ± 0.000075	0.0002 ± 0.00003	0.002 ± 0.0001	0.0007 ± 0.00023	0.0002 ± 0.00001	0 ± 0.00046	0.38 ± 0.2	16.93 ± 7.5
