# Supplementary material for: Consistent bacterial selection by date palm root system across heterogeneous desert oasis agroecosystems
Source: Sci Rep. 2019 Mar 11;9:4033. doi: 10.1038/s41598-019-40551-4 (PMC6412053; doi:10.1038/s41598-019-40551-4)
Supplement: Supplementary file 3 — Supplementary Table 6 [file 41598_2019_40551_MOESM3_ESM.xlsx]

## Sheet: Sup Tab S6A
Samples	Root							Rhizosphere							Bulk soil
	A	B	C	D	E	F	G	A	B	C	D	E	F	G	A	B	C	D	E	F	G
Total n. sequences	51888	125085	60376	123500	131758	131810	147567	102999	66488	114230	93337	73432	99515	98714	156367	231406	114707	221144	233678	242706	166709
Phylum	Root							Rhizosphere							Bulk soil
	A	B	C	D	E	F	G	A	B	C	D	E	F	G	A	B	C	D	E	F	G
Acidobacteria	15	21	15	77	2	33	6	440	244	97	491	194	1979	3766	666	6213	1776	2894	12514	16024	19281
Actinobacteria	196	180	532	803	43	586	69	3076	3402	932	2768	896	8132	6011	18401	27690	26487	50056	29233	20778	24425
Bacteroidetes	2060	259	181	948	41	476	92	8880	1584	1835	913	1283	4711	3579	2674	19368	4192	7846	2862	15969	10309
BRC1	0	0	0	0	0	0	0	0	0	0	0	0	0	0	186	2	0	13	0	0	0
Chlorobi	0	0	0	0	0	0	0	0	0	0	0	0	1	2	0	22	0	0	32	110	59
Chloroflexi	7	10	25	16	1	23	7	687	517	171	584	313	1483	1652	2387	20459	1657	19240	27246	8580	16946
Cyanobacteria	0	0	0	0	0	0	0	0	3	0	0	0	0	0	0	281	0	0	0	0	0
Elusimicrobia	0	0	0	0	0	0	0	0	1	0	2	1	1	5	0	13	0	1	94	51	84
Fibrobacteres	0	0	0	1	0	0	0	13	0	2	1	0	4	4	0	7	4	41	21	652	37
Firmicutes	182	180	68	81	8	45	14	1444	1103	506	1268	230	698	448	1341	6301	713	5896	5912	966	2336
Gemmatimonadetes	1	3	1	3	1	7	0	93	30	8	78	16	562	715	109	2141	55	1563	3912	3808	4095
Nitrospirae	0	1	0	0	1	9	1	43	29	5	24	16	93	183	39	615	79	446	2006	675	1617
Planctomycetes	3	3	4	14	1	8	0	168	116	54	197	85	467	1020	199	1946	125	2711	2821	2973	5010
Proteobacteria	153833	230748	113868	219015	233580	241443	166516	87195	59320	109738	86807	70116	79983	79528	25787	38663	24957	31694	41313	54514	52965
TM6	0	0	0	0	0	0	0	0	0	0	0	0	0	0	0	0	304	0	0	0	0
TM7	3	1	12	125	0	33	1	127	100	828	140	125	277	155	4	757	1	662	1575	1342	1770
Verrucomicrobia	67	0	1	61	0	43	3	832	35	54	60	154	1010	1448	95	463	26	431	1660	4376	6425
WS3	0	0	0	0	0	0	0	1	4	0	4	3	114	198	0	144	0	6	557	992	2208
Class	Root							Rhizosphere							Bulk soil
	A	B	C	D	E	F	G	A	B	C	D	E	F	G	A	B	C	D	E	F	G
Acidimicrobiia	5	12	26	83	3	34	11	1072	390	231	442	332	2290	2283	15148	11014	25754	10834	9465	7392	9813
Acidobacteria-5	0	0	0	1	0	0	0	4	1	1	6	2	41	99	18	136	79	40	377	615	613
Acidobacteria-6	1	9	3	69	0	24	0	99	82	16	193	79	862	2004	37	2925	37	1656	5408	7406	10106
Actinobacteria	187	162	497	637	35	507	57	1695	2869	670	2133	251	2761	2005	2956	9226	17	21141	7822	4818	8010
Alphaproteobacteria	28909	14943	34035	17747	9067	15886	6478	37844	11918	28126	18779	7017	17159	10173	14302	28603	7026	26156	21663	25447	20926
Anaerolineae	1	1	7	5	0	0	0	356	286	122	327	156	357	410	54	8033	756	4653	10481	3089	6526
Bacilli	169	178	66	81	8	42	11	1403	1033	469	1246	161	608	372	1332	6171	711	5891	5789	736	2183
Betaproteobacteria	622	24	63	209	21	96	33	1123	140	92	245	137	1022	774	1111	870	598	1405	2229	3633	3567
BPC102	2	0	0	0	0	0	0	8	8	0	0	4	21	43	0	173	1155	0	48	160	107
C6	0	0	0	0	0	0	0	0	0	0	0	0	0	1	1	22	0	0	101	20	305
Chloracidobacteria	9	8	11	6	1	0	0	235	100	61	205	73	785	1230	256	1619	8	639	2306	5802	5389
Chloroflexi	2	2	4	4	0	7	2	10	25	1	7	0	3	2	2092	1745	0	2842	834	11	97
Clostridia	13	2	2	0	0	3	3	41	70	37	22	69	90	76	9	130	2	5	123	230	153
Cytophagia	99	11	27	78	4	31	24	1379	337	294	420	392	1982	2090	1137	3815	2620	4274	1822	5884	6152
DA052	0	0	0	0	0	0	0	0	0	0	0	0	0	0	0	8	1	3	867	9	227
Deltaproteobacteria	1	10	4	60	2	13	4	170	96	61	131	104	646	1233	420	2977	364	1793	6453	4888	8419
Ellin6529	0	1	1	1	0	4	1	56	89	9	87	68	388	270	12	4231	18	4602	8442	1547	3393
Elusimicrobia	0	0	0	0	0	0	0	0	1	0	2	1	1	5	0	13	0	1	94	51	84
Fibrobacteria	0	0	0	1	0	0	0	13	0	2	1	0	4	4	0	7	4	41	21	652	37
Flavobacteriia	1765	112	49	13	34	398	46	6712	1085	1182	199	744	1912	517	74	14529	12	1629	210	4735	706
Gammaproteobacteria	124301	215771	79766	200999	224490	225448	160001	48058	47160	81459	67651	62856	61142	67347	9954	6109	16969	2323	10473	20136	19932
Gemm-1	0	1	1	1	0	3	0	33	10	2	43	9	153	201	20	334	1	749	1556	1170	2326
Gemm-2	0	0	0	0	0	0	0	5	0	0	0	0	13	24	66	212	19	52	358	100	253
Gemm-3	0	0	0	0	0	0	0	8	2	1	0	0	10	17	0	140	0	53	159	85	178
Gemm-4	0	0	0	0	0	0	0	1	0	0	0	1	0	0	0	63	17	0	126	1	0
Gemm-5	0	0	0	0	0	0	0	0	1	0	5	1	32	103	1	216	0	118	331	281	244
Gemmatimonadetes	0	0	0	0	0	2	0	14	2	2	12	3	43	126	0	686	0	398	995	472	685
Gitt-GS-136	1	1	2	0	0	6	0	98	42	7	86	40	333	310	34	1632	23	3917	1428	1461	1759
iii1-8	0	0	0	0	0	2	0	4	1	0	0	0	132	65	0	26	0	101	5	619	18
MB-A2-108	1	1	1	0	1	1	0	37	34	7	38	40	512	462	36	1148	370	4082	1256	1725	1501
Nitriliruptoria	0	0	0	0	2	4	0	65	35	10	9	150	662	167	31	747	330	3374	3904	2428	559
Nitrospira	0	1	0	0	1	9	1	43	29	5	24	16	93	183	39	615	79	446	2006	675	1617
OM190	0	0	0	0	0	1	0	0	0	0	0	0	0	9	0	0	0	8	44	66	896
Opitutae	0	0	0	18	0	12	0	13	6	4	13	6	86	83	56	51	9	123	244	1066	560
Oscillatoriophycideae	0	0	0	0	0	0	0	0	3	0	0	0	0	0	0	281	0	0	0	0	0
PAUC37f	0	0	0	0	0	3	0	0	0	0	1	1	5	7	0	25	0	0	57	107	49
Pedosphaerae	1	0	0	2	0	0	0	13	2	1	19	2	80	216	38	338	2	231	1010	1225	2884
Phycisphaerae	0	1	0	4	0	0	0	19	16	1	43	26	236	517	1	322	0	518	541	1214	861
Pla4	0	0	0	0	0	0	0	0	0	0	0	0	6	2	15	67	0	28	200	100	377
Planctomycetia	3	2	4	10	1	7	0	149	100	53	154	59	225	491	182	1535	125	2157	1935	1573	2571
PRR-11	0	0	0	0	0	0	0	0	0	0	0	0	0	0	186	2	0	13	0	0	0
PRR-12	0	0	0	0	0	0	0	1	4	0	4	3	114	198	0	144	0	6	557	992	2208
RB25	1	0	0	0	0	0	0	0	0	0	0	0	22	44	0	7	0	0	35	160	135
Rhodothermi	0	0	2	0	0	0	0	21	12	4	2	7	14	4	70	537	1554	1773	345	195	192
Rubrobacteria	0	0	0	0	0	1	0	0	10	0	8	8	134	96	60	1244	1	2334	895	461	279
S035	0	3	0	0	0	0	0	4	5	1	0	3	0	0	0	248	1	3	195	1	0
S085	2	1	4	3	1	4	0	78	39	17	52	36	300	381	26	1875	253	803	3684	1746	2333
Saprospirae	128	51	93	852	2	34	15	644	137	334	246	95	662	544	1248	367	3	155	365	4085	2895
SAR202	0	1	0	0	0	0	0	15	23	5	2	4	9	13	48	390	564	415	884	73	738
SC3	0	0	0	0	0	0	0	3	5	0	0	1	36	15	0	22	0	34	139	493	133
SJA-4	0	0	0	0	0	0	0	0	0	0	0	0	0	0	0	0	304	0	0	0	0
Solibacteres	1	0	1	1	1	0	6	82	42	17	75	19	85	147	342	733	282	379	1322	935	1536
Spartobacteria	0	0	0	0	0	15	1	28	7	1	15	131	538	957	1	17	3	53	285	1327	2570
Sphingobacteriia	68	85	10	5	1	13	7	124	13	21	46	45	141	424	145	120	3	15	120	1070	364
Sva0725	1	1	0	0	0	4	0	4	5	1	11	13	26	127	13	246	211	73	1605	195	787
Thermoleophilia	3	5	8	83	2	39	1	207	64	14	138	115	1773	998	170	4311	15	8291	5891	3954	4263
Thermomicrobia	0	2	7	2	0	2	4	49	6	6	12	1	48	90	100	2260	10	1809	1085	167	683
TK10	1	0	0	1	0	0	0	5	1	0	6	1	5	43	0	65	0	142	135	144	394
TK17	0	1	0	0	0	0	0	20	6	4	5	7	40	133	21	228	33	57	273	342	1023
TM7-1	3	1	11	121	0	32	1	112	30	752	106	114	214	116	4	666	1	586	943	636	1375
TM7-3	0	0	1	4	0	1	0	11	62	76	29	10	27	24	0	52	0	15	375	213	228
Verrucomicrobiae	66	0	1	41	0	16	2	778	20	48	13	15	306	192	0	57	12	24	121	758	411
Unclussified	1	2	0	2	1	2	0	33	24	3	24	4	326	247	22	700	20	237	1321	2234	937
Order	Root							Rhizosphere							Bulk soil
	A	B	C	D	E	F	G	A	B	C	D	E	F	G	A	B	C	D	E	F	G
0319-7L14	1	0	1	0	1	1	0	36	21	7	32	37	509	461	28	741	122	3380	933	1681	1338
258ds10	0	0	0	1	0	0	0	13	0	2	1	0	4	4	0	7	4	41	21	652	37
32-20	0	0	0	0	0	2	0	0	0	0	0	0	127	65	0	0	0	0	0	590	3
34P16	0	0	0	0	0	0	0	2	0	1	0	0	1	0	0	7	0	0	11	153	0
Acidimicrobiales	5	12	26	83	3	34	11	1072	390	231	442	332	2290	2283	15148	11014	25754	10834	9465	7392	9813
Actinomycetales	187	162	497	637	35	505	57	1695	2861	670	2130	250	2523	1990	2956	9017	17	21135	7683	4332	7968
Aeromonadales	162	9	30	0	52	274	198	119	71	335	0	1929	2630	1200	10	0	1	0	38	128	13
AKIW781	2	1	2	4	0	7	0	7	24	1	1	0	0	0	962	1538	0	1926	600	5	26
AKYG1722	0	1	1	1	0	1	3	42	4	3	12	1	33	67	100	1201	8	1124	708	92	458
AKYG885	1	0	0	1	0	0	0	5	1	0	3	1	5	33	0	24	0	110	99	125	358
Alteromonadales	529	36	20	30	1	93	7	727	85	80	45	101	1014	77	244	370	6222	376	362	7203	1427
Ardenscatenales	0	0	0	0	0	0	0	8	13	0	0	0	0	0	0	440	23	561	55	1	3
B07_WMSP1	0	0	0	0	0	0	0	0	0	0	3	0	0	10	0	41	0	32	36	19	36
B110	2	0	0	0	0	0	0	8	8	0	0	4	7	20	0	173	1155	0	47	60	76
Bacillales	169	178	66	81	8	42	11	1403	1033	469	1246	161	608	372	1332	6171	711	5891	5789	736	2183
BPC015	0	0	0	0	0	0	0	1	1	0	0	1	10	13	2	131	7	2	415	53	30
Burkholderiales	621	24	62	200	20	92	32	1098	126	81	186	112	873	492	490	164	108	564	551	2359	740
C114	0	0	0	0	0	0	0	0	0	0	0	0	0	0	0	5	0	0	215	0	4
Caldilineales	1	0	2	1	0	0	0	119	77	48	60	47	85	148	0	2110	48	1958	1554	395	1015
Caulobacterales	33	11	13	92	9	317	8	213	59	87	172	132	527	101	7470	139	4	204	117	948	328
CCU21	0	0	0	0	0	1	0	1	2	0	3	2	24	115	0	158	0	30	185	244	195
CFB-26	0	0	0	0	0	0	0	0	3	0	18	2	6	3	0	35	0	30	113	23	58
Chromatiales	0	0	0	0	0	0	0	1	4	2	0	1	0	0	6	78	3265	95	9	2	11
Chthoniobacterales	0	0	0	0	0	15	1	28	7	1	15	131	538	957	1	17	3	53	285	1327	2570
CL500-15	0	0	0	0	0	1	0	0	0	0	0	0	0	9	0	0	0	8	44	66	896
Clostridiales	13	2	2	0	0	3	3	41	70	37	22	69	90	76	9	130	2	5	123	230	153
Cytophagales	99	11	27	78	4	31	24	1379	337	294	420	392	1982	2090	1137	3815	2620	4274	1822	5884	6152
Desulfobacterales	0	0	0	0	0	0	0	0	0	0	0	0	0	1	0	0	0	0	205	0	0
Desulfuromonadales	0	0	0	0	0	2	0	0	9	0	0	2	12	2	0	46	0	0	621	162	0
DS-100	0	0	0	0	0	0	0	1	0	0	0	0	17	37	0	7	1	0	6	60	63
DS-18	0	0	0	0	0	0	0	4	1	0	0	0	5	0	0	26	0	101	5	29	15
E29	0	0	0	0	0	0	0	0	0	0	0	0	0	0	0	1	1	2	206	9	153
Ellin329	0	0	0	6	0	0	0	3	10	1	34	3	21	73	0	89	27	55	203	224	463
Ellin6067	0	0	0	0	0	0	0	3	0	0	3	0	9	1	0	7	0	76	11	46	27
Ellin6513	0	0	0	0	0	0	0	0	0	0	0	0	0	0	0	7	0	1	661	0	74
Ellin7246	0	0	0	0	0	0	0	0	0	0	0	0	0	0	220	0	0	2	1	2	0
Enterobacteriales	40977	90863	51714	34343	206886	132955	124514	5707	27213	36736	18722	52093	36323	40856	1191	29	10	22	27	52	180
Entotheonellales	0	1	2	1	0	3	0	89	31	18	27	67	343	533	71	1206	57	368	3023	1195	2439
envOPS12	0	1	1	0	0	0	0	41	75	21	67	23	61	25	1	899	10	393	1106	736	1087
Euzebyales	0	0	0	0	2	4	0	60	34	9	8	150	662	167	12	655	53	1797	3897	2423	559
Flavobacteriales	1765	112	49	13	34	398	46	6712	1085	1182	199	744	1912	517	74	14529	12	1629	210	4735	706
Gaiellales	2	0	0	13	1	22	1	143	47	6	78	85	1265	752	46	2640	8	3971	4357	2865	3182
GCA004	0	0	1	0	0	0	0	19	13	1	13	9	67	22	0	838	439	14	1312	611	1902
Gemmatales	0	0	1	0	0	1	0	2	3	1	1	0	15	47	0	104	0	15	179	248	200
Herpetosiphonales	0	1	0	0	0	0	1	0	0	0	0	0	0	0	510	0	0	2	3	0	2
HOC36	0	0	0	1	0	0	0	64	43	27	24	43	236	142	2	976	124	240	1392	352	2997
HTCC2188	0	0	0	0	0	0	0	16	6	0	0	3	2	0	33	69	188	28	43	24	6
IIb	0	0	0	0	0	0	0	0	1	0	2	1	1	5	0	13	0	1	94	51	84
iii1-15	1	9	3	69	0	23	0	97	79	16	190	76	828	1876	35	2636	30	1624	4808	7109	9881
JG30-KF-CM45	0	1	6	1	0	1	1	7	2	3	0	0	15	23	0	1059	2	685	377	75	225
Kiloniellales	1287	6	123	6	2	0	220	67	27	172	37	1	16	83	0	19	16	13	66	52	198
LD1-PA13	0	0	0	0	0	0	0	0	0	0	0	0	44	55	0	0	0	0	123	291	125
Legionellales	0	0	0	6	0	0	0	2	0	2	0	0	0	0	7123	1	2043	1	1	0	0
Marinicellales	0	0	0	0	0	0	0	0	0	1	0	1	0	6	0	29	553	0	35	15	339
Micrococcales	0	0	0	0	0	2	0	0	8	0	3	1	238	15	0	209	0	6	139	486	42
mle1-48	0	1	0	0	0	0	0	16	5	3	2	6	36	130	21	199	33	41	210	323	982
MND1	0	0	0	0	0	0	0	6	3	0	10	6	61	146	6	387	36	165	634	496	1668
MVS-107	0	0	0	0	0	0	0	0	0	0	0	0	0	1	1	22	0	0	101	20	305
MVS-40	0	0	0	0	0	0	0	0	0	0	0	0	14	23	0	0	0	0	1	100	31
Myxococcales	1	0	2	55	1	3	0	39	24	28	64	18	111	268	316	780	26	925	1320	2334	3257
NB1-j	0	0	0	0	0	1	1	12	1	4	0	2	59	137	19	156	36	4	570	607	1452
Nitriliruptorales	0	0	0	0	0	0	0	5	1	1	1	0	0	0	19	92	277	1577	7	5	0
Nitrosomonadales	0	0	1	3	0	0	1	5	4	3	1	0	0	0	385	4	0	25	1	0	12
Nitrospirales	0	1	0	0	1	9	1	43	29	5	24	16	93	183	39	615	79	446	2006	675	1617
Oceanospirillales	23	8	268	0	0	16	91	29	4	1259	2	5	43	78	13	652	2195	165	120	631	17
Opitutales	0	0	0	18	0	10	0	4	3	2	12	3	71	75	56	20	0	113	143	777	438
Oscillatoriales	0	0	0	0	0	0	0	0	3	0	0	0	0	0	0	281	0	0	0	0	0
Pedosphaerales	1	0	0	2	0	0	0	13	2	1	19	2	80	216	38	338	2	231	1010	1225	2884
Pelagicoccales	0	0	0	0	0	0	0	6	1	2	0	0	0	0	0	1	9	1	0	154	4
Phycisphaerales	0	0	0	0	0	0	0	1	0	0	1	0	16	57	0	6	0	1	4	69	67
Pirellulales	3	1	3	10	1	5	0	106	81	48	144	53	187	395	167	1025	64	1518	1163	1104	1940
PK29	0	0	0	0	0	0	0	0	0	0	0	0	25	147	0	0	2	0	125	209	524
Planctomycetales	0	1	0	0	0	1	0	41	16	4	9	6	23	49	15	406	61	624	593	221	431
Pseudomonadales	81222	124723	24881	165653	17389	91078	35070	38108	19348	30920	47925	8197	17621	20215	148	441	64	156	2627	1690	1785
RB41	9	8	11	6	1	0	0	234	98	61	201	73	735	1045	36	1310	5	637	1469	5467	4760
Rhizobiales	18680	4343	19507	2634	559	3691	658	26003	7914	23604	13857	3541	3402	3520	3440	11140	3479	12430	4481	5206	6265
Rhodobacterales	30	63	39	19	77	2208	140	657	385	360	374	780	894	747	276	3184	269	5628	2524	1443	1836
Rhodocyclales	0	0	0	0	0	0	0	1	0	1	0	4	9	13	0	9	0	0	170	479	17
Rhodospirillales	30	15	16	336	19	396	5	515	422	128	479	636	3170	1591	373	6715	603	2796	9337	5786	6285
Rhodothermales	0	0	2	0	0	0	0	21	12	4	2	7	14	4	70	537	1554	1773	345	195	192
Rickettsiales	7263	9963	13739	14386	8264	6665	5363	5	3	3	1	6	3	2	1174	11	1	2	22	13	34
Roseiflexales	0	0	2	0	0	0	1	3	1	0	6	0	3	2	620	207	0	914	231	6	69
Rubrobacterales	0	0	0	0	0	1	0	0	10	0	8	8	134	96	60	1244	1	2334	895	461	279
S0208	0	0	0	0	0	0	0	87	68	34	125	55	101	141	0	2365	216	1561	4240	913	787
S-70	0	0	0	0	0	0	0	0	0	0	0	0	0	0	0	0	0	0	205	0	0
Salinisphaerales	0	0	0	0	0	0	0	0	0	0	0	0	0	0	0	0	182	0	0	1	0
Saprospirales	128	51	93	852	2	34	15	644	137	334	246	95	662	544	1248	367	3	155	365	4085	2895
SBR1031	0	0	3	4	0	0	0	82	37	18	44	20	37	71	53	1346	20	136	2101	410	1674
SC-I-84	0	0	0	0	0	0	0	0	0	0	1	1	46	30	18	0	0	7	6	106	53
Sediment-1	0	0	0	0	0	0	0	1	4	0	4	3	70	143	0	144	0	6	434	701	2083
Solibacterales	1	0	1	1	1	0	6	82	42	17	75	19	85	147	342	733	282	379	1322	935	1536
Solirubrobacterales	1	5	8	70	1	17	0	64	17	8	60	30	508	246	124	1671	7	4320	1534	1089	1081
Sphingobacteriales	68	85	10	5	1	13	7	124	13	21	46	45	141	424	145	120	3	15	120	1070	364
Sphingomonadales	1573	534	578	262	134	2608	84	10146	3000	3599	3750	1871	9076	4021	1270	5403	241	4556	3211	11227	4776
Sva0725	1	1	0	0	0	4	0	4	5	1	11	13	26	127	13	246	211	73	1605	195	787
Sva0853	0	0	0	0	0	0	0	0	0	0	0	0	0	0	14	5	171	0	2	0	0
Syntrophobacterales	0	9	0	0	1	4	3	30	27	11	29	15	110	226	0	740	74	496	709	442	1020
Thiotrichales	1	4	1	50	0	10	5	198	76	62	64	79	487	722	180	1313	1730	309	1788	3648	3594
Verrucomicrobiales	66	0	1	41	0	16	2	778	20	48	13	15	306	192	0	57	12	24	121	758	411
Vibrionales	13	1	2586	2	1	1	80	13	0	11663	2	1	3	101	0	0	0	0	4	0	2
WD2101	0	1	0	4	0	0	0	18	16	1	42	26	220	460	1	316	0	517	332	1145	794
Xanthomonadales	1341	125	262	886	160	1006	36	3014	310	357	853	402	2768	3948	938	1707	38	928	4016	6116	9431
Unclussified	55	22	44	177	7	79	2	786	460	1070	607	366	2079	2206	1037	14848	4742	13833	24438	12657	18246
Family	Root							Rhizosphere							Bulk soil
	A	B	C	D	E	F	G	A	B	C	D	E	F	G	A	B	C	D	E	F	G
0319-6A21	0	0	0	0	0	2	1	0	0	0	1	0	25	59	0	118	1	20	459	102	219
211ds20	2	0	1	9	0	3	0	15	1	2	11	0	8	6	0	26	2	54	115	486	260
A4b	0	0	3	4	0	0	0	78	25	15	43	18	34	67	38	1077	7	131	1919	364	1606
Acetobacteraceae	0	1	1	14	11	223	0	3	3	0	6	1	5	10	0	30	2	40	44	11	63
Actinosynnemataceae	0	0	6	87	1	1	1	13	4	5	14	2	22	7	36	134	0	191	177	19	160
Aeromonadaceae	162	9	30	0	52	274	198	119	71	335	0	1929	2630	1200	10	0	1	0	38	128	13
AKIW874	1	2	5	39	0	9	2	5	5	0	14	3	319	158	0	194	0	19	90	716	466
Alcaligenaceae	436	4	53	164	7	47	11	99	8	37	34	11	193	129	0	2	0	1	30	483	155
Alcanivoracaceae	0	0	0	0	0	0	0	0	0	0	0	0	0	0	0	1	0	0	0	173	0
Alicyclobacillaceae	0	0	0	0	0	2	1	3	1	0	0	1	3	2	0	36	3	293	84	10	27
Alteromonadaceae	366	32	19	14	0	80	4	555	3	49	6	22	735	38	244	318	6166	231	103	4906	1143
Ardenscatenaceae	0	0	0	0	0	0	0	8	13	0	0	0	0	0	0	440	23	561	55	1	3
auto67_4W	0	0	0	2	0	0	0	1	0	0	1	0	5	8	0	20	0	1	305	447	1031
Bacillaceae	99	156	59	54	8	36	10	1215	819	349	907	148	463	300	1146	2460	674	3893	4581	545	1469
Balneolaceae	0	0	0	0	0	0	0	0	0	0	0	0	0	0	0	16	645	30	0	3	0
Bradyrhizobiaceae	18	14	14	95	4	60	2	208	94	20	342	179	315	155	2804	588	7	2063	226	296	215
Brucellaceae	93	4	13	43	2	3	3	28	11	36	13	9	4	7	0	1	0	3	17	8	8
C111	0	4	11	34	0	7	2	54	49	24	50	48	466	323	52	414	25	579	591	1193	1340
Caldilineaceae	1	0	2	1	0	0	0	119	77	48	60	47	85	148	0	2110	48	1958	1554	395	1015
Caulobacteraceae	33	11	13	92	9	317	8	213	59	87	172	132	527	101	7470	139	4	204	117	948	328
Cellulomonadaceae	21	9	19	2	0	92	2	17	71	11	13	18	74	26	0	131	0	918	39	111	102
Chitinophagaceae	128	51	93	852	2	33	15	636	127	327	243	83	548	479	1241	272	2	154	257	3266	2517
Chromatiaceae	155	4	0	7	1	10	3	156	81	28	28	79	271	10	0	26	0	7	144	1529	24
Chthoniobacteraceae	0	0	0	0	0	15	1	28	7	1	15	131	538	957	1	17	3	53	285	1327	2570
Clostridiaceae	0	2	0	0	0	2	0	11	40	8	6	62	52	30	0	9	0	2	64	121	86
Comamonadaceae	123	13	6	34	10	25	18	976	38	22	102	42	285	249	184	108	108	369	220	1343	529
Conexibacteraceae	0	0	0	0	0	0	0	0	2	0	0	0	0	0	0	39	0	119	23	2	4
Coxiellaceae	0	0	0	6	0	0	0	1	0	2	0	0	0	0	5948	0	1875	1	1	0	0
Cryomorphaceae	5	0	0	2	1	1	9	29	0	0	3	9	29	8	0	74	0	94	132	1146	272
CV106	0	0	0	0	0	0	0	0	0	0	0	0	0	0	0	32	0	0	95	0	53
Cyclobacteriaceae	52	3	12	0	0	1	13	330	13	60	1	27	289	139	0	4	710	5	15	308	28
Cytophagaceae	47	7	11	78	4	26	7	885	218	129	409	199	1474	1790	1102	1485	18	2837	1327	4183	5881
Desulfobulbaceae	0	0	0	0	0	0	0	0	0	0	0	0	0	1	0	0	0	0	205	0	0
Dolo_23	1	0	0	1	0	0	0	5	1	0	3	1	5	33	0	24	0	110	99	125	358
EB1017	0	0	0	0	0	2	0	3	0	1	0	5	90	66	46	35	1	2	140	262	160
Ectothiorhodospiraceae	0	0	0	0	0	0	0	0	0	0	0	0	0	0	0	0	481	2	0	0	1
Ellin517	1	0	0	0	0	0	0	12	2	1	9	2	39	87	0	77	0	137	26	235	280
Ellin6075	9	6	11	2	0	0	0	223	92	61	167	70	516	668	25	892	3	556	241	4309	2632
Enterobacteriaceae	40977	90863	51714	34343	206886	132955	124514	5707	27213	36736	18722	52093	36323	40856	1191	29	10	22	27	52	180
Entotheonellaceae	0	1	2	1	0	3	0	89	31	18	27	67	343	533	71	1206	57	368	3023	1195	2439
Erythrobacteraceae	22	13	44	12	1	40	6	335	93	149	138	61	569	302	410	455	66	326	222	1990	914
Euzebyaceae	0	0	0	0	2	4	0	60	34	9	8	150	662	167	12	655	53	1797	3897	2423	559
Flammeovirgaceae	0	1	4	0	0	4	4	164	106	105	10	166	219	161	35	2326	1892	1432	480	1393	243
Flavobacteriaceae	1715	111	47	10	30	357	36	6571	1076	1167	196	637	1779	500	74	14453	12	1535	58	3237	432
Gaiellaceae	2	0	0	4	1	22	1	140	47	6	75	85	1259	736	46	2623	8	3951	4307	2846	3147
Gemmataceae	0	0	1	0	0	1	0	2	3	1	1	0	15	47	0	104	0	15	179	248	200
Geodermatophilaceae	0	0	1	2	1	4	0	15	15	1	8	5	14	27	15	388	0	2007	90	14	163
Haliangiaceae	0	0	1	36	0	2	0	8	8	11	37	5	38	83	23	167	0	220	412	730	1255
Halomonadaceae	19	8	268	0	0	15	91	24	2	1258	2	2	31	78	0	221	1424	139	21	266	2
HTCC2089	0	0	0	0	0	0	0	16	6	0	0	3	2	0	33	69	188	28	43	24	6
Hyphomicrobiaceae	1057	76	692	574	49	310	68	5390	861	2345	1680	744	1165	1335	193	4330	914	3969	2045	3238	3278
Hyphomonadaceae	0	0	2	12	2	0	0	82	32	26	192	38	32	62	15	415	5	148	967	290	547
Iamiaceae	0	0	0	0	0	0	0	2	0	1	1	2	17	47	0	13	6	54	37	75	244
JdFBGBact	0	0	4	0	0	0	0	2	3	1	1	1	4	3	0	43	2	68	17	4	16
JTB36	0	0	0	0	0	0	0	0	0	0	0	0	0	0	14	5	171	0	2	0	0
Kiloniellaceae	1287	6	123	6	2	0	220	62	26	171	23	0	1	63	0	1	0	0	0	5	0
koll13	0	0	0	0	0	0	0	1	0	0	0	0	136	45	2	1	1	1	3	288	71
Kouleothrixaceae	0	0	0	0	0	0	0	0	0	0	2	0	1	0	0	99	0	61	207	3	50
Legionellaceae	0	0	0	0	0	0	0	0	0	0	0	0	0	0	729	0	168	0	0	0	0
Marinicellaceae	0	0	0	0	0	0	0	0	0	1	0	1	0	6	0	29	553	0	35	15	339
mb2424	0	1	1	1	0	6	0	8	8	5	26	6	72	139	12	501	0	246	415	669	1105
Methylocystaceae	0	0	3	5	0	0	1	53	21	49	36	5	12	8	8	142	67	320	41	39	44
Microbacteriaceae	32	4	22	17	3	26	5	194	52	17	68	13	281	348	21	115	0	769	167	184	383
Micrococcaceae	52	96	88	16	10	12	9	760	2236	420	1387	2	69	77	124	1179	1	4836	80	62	423
Micromonosporaceae	24	9	38	256	3	67	2	49	27	11	57	10	227	298	48	895	2	1058	1126	444	1861
mitochondria	7092	9868	13739	14374	8264	6663	5363	0	1	2	1	0	1	2	59	1	1	1	5	2	19
Moraxellaceae	4211	339	156	22	127	2023	679	5446	251	341	93	321	985	716	15	5	54	115	778	53	96
Mycobacteriaceae	13	3	208	94	1	21	9	76	32	22	124	44	126	83	5	430	0	660	390	203	302
Myxococcaceae	0	0	0	0	0	0	0	1	0	2	1	1	7	21	0	6	0	7	5	110	39
Nannocystaceae	0	0	0	1	0	0	0	18	2	8	6	2	11	43	0	126	10	57	124	245	285
NB1-i	0	0	0	0	0	1	1	8	1	2	0	1	48	121	16	152	32	4	429	517	1355
Nitriliruptoraceae	0	0	0	0	0	0	0	5	1	1	1	0	0	0	19	92	277	1577	7	5	0
Nitrosomonadaceae	0	0	1	3	0	0	1	5	4	3	1	0	0	0	385	4	0	25	1	0	12
Nitrospiraceae	0	1	0	0	1	7	0	43	29	5	23	16	68	124	39	497	78	426	1547	573	1398
Nocardiaceae	1	0	0	0	0	0	0	7	23	6	24	5	3	16	0	0	0	47	9	1	37
Nocardioidaceae	21	26	44	33	5	32	5	264	227	114	271	56	419	350	272	2473	2	3324	1038	991	1224
Oceanospirillaceae	4	0	0	0	0	0	0	3	2	1	0	3	0	0	13	13	771	0	99	22	7
OM27	0	0	0	0	0	0	0	0	0	0	0	0	1	11	0	0	0	0	0	188	74
OPB35	0	0	0	0	0	0	0	0	0	0	4	0	3	14	38	133	1	83	352	97	699
Opitutaceae	0	0	0	18	0	10	0	4	3	2	12	3	71	75	56	20	0	113	143	777	438
Oxalobacteraceae	62	7	3	2	3	20	3	23	80	22	50	59	395	114	306	54	0	194	301	533	56
Paenibacillaceae	38	3	2	12	0	4	0	57	36	10	23	3	37	15	35	127	23	526	256	39	541
Patulibacteraceae	0	0	0	0	0	1	0	0	0	0	0	2	13	0	0	63	0	3	66	23	0
PAUC26f	1	0	1	0	0	0	5	52	35	17	54	15	45	78	126	507	282	34	1066	658	1133
Pelagicoccaceae	0	0	0	0	0	0	0	6	1	2	0	0	0	0	0	1	9	1	0	154	4
Pelobacteraceae	0	0	0	0	0	2	0	0	9	0	0	2	12	2	0	46	0	0	621	162	0
Peptostreptococcaceae	13	0	2	0	0	1	3	30	30	29	16	7	38	46	9	121	2	3	59	109	67
Phormidiaceae	0	0	0	0	0	0	0	0	3	0	0	0	0	0	0	281	0	0	0	0	0
Phyllobacteriaceae	5	11	27	41	1	3	1	104	61	66	130	24	44	76	25	267	15	277	52	148	160
Pirellulaceae	3	1	3	10	1	5	0	106	81	48	144	53	187	395	167	1025	64	1518	1163	1104	1940
Piscirickettsiaceae	1	4	1	50	0	10	5	198	76	62	64	79	487	722	180	1313	1730	309	1788	3648	3594
Planctomycetaceae	0	1	0	0	0	1	0	41	16	4	9	6	23	49	15	406	61	624	593	221	431
Planococcaceae	32	19	5	15	0	0	0	127	177	110	316	9	104	55	151	3391	11	1129	839	140	128
Promicromonosporaceae	0	0	1	6	0	1	0	7	20	4	7	1	8	19	0	24	0	530	6	8	97
Propionibacteriaceae	0	0	0	0	0	1	0	4	3	0	6	12	88	45	0	33	0	175	196	118	155
PRR-10	0	0	0	0	0	0	0	0	0	0	0	1	2	4	0	23	0	6	136	319	535
Pseudomonadaceae	77011	124384	24725	165631	17262	89055	34391	32661	19097	30579	47832	7874	16636	19498	133	424	10	41	1572	1531	1605
Pseudonocardiaceae	3	2	4	30	1	12	5	116	22	4	15	23	674	398	294	1127	0	1460	2055	1169	1099
RB40	1	1	0	1	0	2	0	2	3	0	4	2	82	220	0	184	3	26	425	733	629
Rhizobiaceae	16799	3292	17996	1595	475	3083	545	16019	2899	18608	7902	1908	1293	1243	101	1331	145	396	365	578	751
Rhodobacteraceae	30	63	37	7	75	2208	140	575	353	334	182	742	862	685	261	2769	264	5480	1557	1153	1289
Rhodobiaceae	0	0	1	6	0	2	0	45	25	15	80	14	12	25	3	490	35	1774	128	114	440
Rhodocyclaceae	0	0	0	0	0	0	0	1	0	1	0	4	9	13	0	9	0	0	170	479	17
Rhodospirillaceae	28	9	11	311	5	153	5	288	351	108	428	458	1524	935	248	4040	386	1697	4661	2743	4384
Rhodothermaceae	0	0	2	0	0	0	0	21	12	4	2	7	14	4	70	521	909	1743	345	192	192
Rickettsiaceae	171	95	0	12	0	2	0	0	0	0	0	0	0	0	10	0	0	0	0	0	1
Roseiflexaceae	0	0	1	0	0	0	0	0	0	0	0	0	0	0	325	0	0	2	2	0	0
Rubrobacteraceae	0	0	0	0	0	1	0	0	10	0	8	8	134	96	60	1244	1	2334	895	461	279
Saccharospirillaceae	0	0	0	0	0	1	0	2	0	0	0	0	12	0	0	417	0	26	0	170	8
Salinisphaeraceae	0	0	0	0	0	0	0	0	0	0	0	0	0	0	0	0	182	0	0	1	0
Saprospiraceae	0	0	0	0	0	1	0	8	10	7	3	12	114	65	7	95	1	1	108	819	378
Shewanellaceae	6	0	0	0	0	0	0	1	0	1	0	0	0	23	0	0	54	84	0	282	0
Sinobacteraceae	21	17	53	685	12	93	10	417	162	142	464	147	778	1316	882	1464	35	665	3431	3041	7071
SJA-101	0	0	0	0	0	0	0	4	12	3	1	2	3	4	15	269	13	5	182	46	68
Solirubrobacteraceae	0	1	2	12	0	5	0	25	4	1	18	6	178	65	15	327	0	645	235	240	157
Sphingobacteriaceae	68	85	9	5	1	12	7	123	9	20	46	44	104	364	140	9	0	6	1	269	23
Sphingomonadaceae	1538	514	500	238	131	2561	64	9615	2813	3323	3567	1782	8360	3644	792	4240	31	3828	2890	7906	3809
Sporichthyaceae	1	0	0	0	1	0	0	1	2	0	1	0	4	1	47	51	1	663	60	10	25
Streptomycetaceae	18	8	63	76	6	44	16	80	53	28	85	21	112	95	1689	628	1	434	1024	329	1125
Streptosporangiaceae	0	3	0	8	1	9	1	7	2	2	6	0	2	3	171	166	0	58	168	22	45
Syntrophobacteraceae	0	9	0	0	1	4	3	30	27	11	29	15	110	226	0	740	74	496	709	442	1020
TK06	0	0	0	0	0	0	0	4	0	0	0	1	39	72	0	1	1	0	36	149	283
Verrucomicrobiaceae	66	0	1	41	0	16	2	778	20	48	13	15	306	192	0	57	12	24	121	758	411
Vibrionaceae	13	1	2586	2	1	1	80	13	0	11663	2	1	3	101	0	0	0	0	4	0	2
Weeksellaceae	45	1	2	1	3	40	1	112	9	15	0	98	104	9	0	2	0	0	20	352	2
Xanthomonadaceae	1320	108	209	201	148	913	26	2597	148	215	389	255	1990	2632	56	243	3	263	585	3075	2360
Unclussified	791	1009	875	670	50	583	70	7037	5406	4049	5510	1894	9510	10407	21215	50790	38383	50573	66221	44343	62349

## Sheet: Sup Tab S6B
Root	Phylum	Class	A	B	C	D	E	F	G	Average
	Actinobacteria	Acidimicrobiia	0.000697559	0.000453638	0.00310636	0.00295714	0.000444713	0.000453638	0.000629842	0.00124898
		Actinobacteria	0.0739413	0.0471784	0.18224	0.132578	0.00933898	0.0471784	0.0201549	0.07323
	Bacteroidetes	Flavobacteriia	0.0634779	0.0408274	0.0155318	0.00147857	0.00133414	0.0408274	0.00377905	0.0238938
	Firmicutes	Bacilli	0.0118585	0.0185992	0.00414182	0.00739284	0.00133414	0.0185992	0.00188953	0.00911645
	Proteobacteria	Alphaproteobacteria	13.931	2.19379	20.5144	1.17103	0.330422	2.19379	0.509542	5.83485
		Betaproteobacteria	0.32297	0.00362911	0.0590209	0.0887141	0.0066707	0.00362911	0.0125968	0.0710329
		Gammaproteobacteria	85.5961	97.6955	79.2215	98.5959	99.6505	97.6955	99.4514	93.9866
	Total shared OTUs (%)		96.0355	99.5044	95.6501	98.1279	99.756	93.3898	98.4034	97.2667
Rhizosphere	Phylum	Class	A	B	C	D	E	F	G	Average
	Acidobacteria	Chloracidobacteria	0.147923	0.071053	0.0339825	0.0320124	0.0664865	0.241331	0.516739	0.158504
		Acidobacteria-6	0.061997	0.0552634	0.0106195	0.097141	0.0419154	0.306353	0.757965	0.190179
		Solibacteres	0.0445943	0.0505266	0.0106195	0.0397395	0.0187897	0.0350118	0.07347	0.0389645
	Actinobacteria	Acidimicrobiia	0.985425	0.442108	0.226196	0.364279	0.417709	1.74434	2.02287	0.886133
		Actinobacteria	1.43789	4.21581	0.581951	2.10288	0.234148	1.58053	1.36777	1.64586
		MB-A2-108	0.035893	0.0110527	0.00637173	0.0154542	0.0476968	0.125042	0.0722455	0.0448223
		Nitriliruptoria	0.058734	0.0394739	0.00849564	0.00662325	0.209577	0.821527	0.204491	0.192703
		Thermoleophilia	0.147923	0.0678951	0.0106195	0.097141	0.104066	1.26668	0.63674	0.333009
	Bacteroidetes	Saprospirae	0.236023	0.0900005	0.117877	0.0518821	0.0708226	0.152551	0.132246	0.121629
		Cytophagia	1.06482	0.301581	0.275046	0.357655	0.358449	1.36671	1.93961	0.809125
		Flavobacteriia	1.90342	0.247896	0.175222	0.140192	0.268837	0.332612	0.0600005	0.446882
		Sphingobacteriia	0.110942	0.0142106	0.0212391	0.0386356	0.060705	0.127543	0.445718	0.116999
	Chloroflexi	Anaerolineae	0.213183	0.210001	0.0838944	0.203113	0.117074	0.188814	0.298778	0.187837
		Ellin6529	0.042419	0.0900005	0.00849564	0.0761673	0.0635958	0.350118	0.227757	0.12265
		Gitt-GS-136	0.106591	0.0663161	0.00743368	0.0927255	0.0534783	0.231328	0.154287	0.101737
		S085	0.0717859	0.0521055	0.0148674	0.0551937	0.0419154	0.163805	0.324492	0.103452
		SAR202	0.013052	0.0284212	0.00530977	0.00220775	0.00289072	0.00625211	0.014694	0.0104039
		TK17	0.00435066	0.00157896	0.00106195	0.00331162	0.00144536	0.00500169	0.0036735	0.00291768
	Firmicutes	Bacilli	1.45638	1.48106	0.471508	1.28491	0.215358	0.697735	0.429799	0.862394
		Clostridia	0.035893	0.0205264	0.0371684	0.0242852	0.00867215	0.0350118	0.061225	0.031826
	Gemmatimonadetes	Unclussified	0.019578	0.00789478	0.00212391	0.0044155	0.00144536	0.195066	0.193471	0.0605706
		Gemm-1	0.0282793	0.0142106	0.00212391	0.0309085	0.00578143	0.0175059	0.051429	0.0214627
	Planctomycetes	Phycisphaerae	0.006526	0.00315791	0.00106195	0.00993487	0.00578143	0.0125042	0.017143	0.00801563
		Planctomycetia	0.110942	0.102632	0.0488499	0.120322	0.0635958	0.136296	0.2449	0.11822
	Proteobacteria	Alphaproteobacteria	40.0098	18.2038	29.3068	20.3543	9.80242	19.2165	11.6474	21.2201
		Betaproteobacteria	0.328475	0.156317	0.0860183	0.189866	0.109847	0.431396	0.221634	0.217651
		Deltaproteobacteria	0.104416	0.071053	0.0403543	0.0430511	0.0925029	0.341365	0.238777	0.133074
		Gammaproteobacteria	50.3361	73.7451	68.2656	74.1009	87.3098	69.0058	76.4774	71.3201
	TM7	TM7-1	0.00870133	0.00315791	0.00637173	0.0154542	0.0115629	0.00625211	0.0257145	0.0110307
		TM7-3	0.006526	0.0947373	0.0807085	0.0154542	0.00289072	0.00625211	0.014694	0.031609
	Verrucomicrobia	Pedosphaerae	0.00978899	0.00315791	0.00106195	0.00331162	0.00289072	0.0250084	0.0746945	0.0171306
		Spartobacteria	0.019578	0.00947373	0.00106195	0.0154542	0.163325	0.468908	0.89266	0.224352
		Opitutae	0.003263	0.00157896	0.00212391	0.00110387	0.00289072	0.0625211	0.044082	0.0167948
		Verrucomicrobiae	0.828801	0.0268422	0.0477879	0.00993487	0.0216804	0.29635	0.111429	0.191832
	Total shared OTUs (%)		89.263	95.2562	82.4369	97.0579	94.2191	80.3636	82.7316	88.7612
Bulk soil	Phylum	Class	A	B	C	D	E	F	G	Average
	Acidobacteria	Chloracidobacteria	0.146246	0.529653	0.00911743	0.188171	0.701973	5.63943	5.52381	1.81977
		Acidobacteria-5	0.0731232	0.0546279	0.021274	0.0333468	0.324153	0.156651	0.155446	0.116946
		Acidobacteria-6	0.0081248	1.73859	0.0182349	1.0004	2.64474	4.6293	6.94472	2.4263
		Solibacteres	0.511862	0.852671	0.823608	0.0666937	1.76889	1.36935	1.43842	0.975927
		Sva0725	0.0528112	0.368145	0.0151957	0.0428745	0.431488	0.0324105	0.0788177	0.145963
	Actinobacteria	Acidimicrobiia	58.7707	19.1839	77.4192	13.6055	12.3994	11.3572	14.0099	29.5351
		Actinobacteria	7.73481	3.69807	0.0303914	11.5428	1.58427	0.537475	1.27203	3.7714
		MB-A2-108	0.0487488	0.306391	0.370776	3.09411	0.394994	0.0486158	0.380952	0.663512
		Nitriliruptoria	0.0487488	0.762416	0.100292	1.2386	7.93852	6.33086	1.0312	2.49295
		Thermoleophilia	0.20312	3.7337	0.0273523	3.73246	5.16497	3.70831	4.25835	2.97547
	Bacteroidetes	Rhodothermi	0.121872	0.413272	0.63822	3.51809	0.143829	0.0972316	0.0262726	0.708398
		Saprospirae	0.0284368	0.209011	0.00303914	0.00238192	0.145976	0.189061	0.409414	0.141046
		Cytophagia	0.235619	2.3965	1.54389	2.96072	1.05618	3.7056	1.92885	1.97534
	Chloroflexi	Anaerolineae	0.0040624	0.384771	0.00303914	0.133387	0.126656	0.0783255	0.0569239	0.112452
		Ellin6529	0.0446864	4.641	0.00911743	3.21559	9.94354	2.26334	2.78051	3.27111
		Gitt-GS-136	0.138122	3.86671	0.0668612	9.3252	2.30342	1.61783	2.45868	2.82526
		S085	0.105622	3.51281	0.735473	1.76024	5.45693	2.66847	3.02573	2.46647
		SAR202	0.194995	0.655535	0.774982	0.764595	1.73024	0.167454	1.4231	0.815844
		TK17	0.0853104	0.247013	0.100292	0.0309649	0.113775	0.0189061	0.074439	0.0958144
	Firmicutes	Bacilli	4.83425	4.60775	1.92074	7.85556	8.02009	1.2181	3.69349	4.59285
		Clostridia	0.0365616	0.0451274	0.00303914	0.00476383	0.0665479	0.175557	0.135742	0.0667627
	Gemmatimonadetes		0.0324992	0.315892	0.0303914	0.443036	0.133096	1.97164	0.179529	0.443726
		Gemm-1	0.0528112	0.503527	0.00303914	1.37675	0.309126	0.261985	0.464149	0.424484
		Gemm-2	0.268118	0.422773	0.0577437	0.0881309	0.519503	0.205267	0.457581	0.288445
	Nitrospirae	Nitrospira	0.0081248	0.130632	0.00303914	0.131005	0.148123	0.00540176	0.045977	0.0674718
	Planctomycetes	Planctomycetia	0.0853104	0.802793	0.161075	1.08139	0.579611	0.424038	0.49699	0.518744
	Proteobacteria	Alphaproteobacteria	17.4277	36.4986	12.7188	29.2595	25.2195	40.3565	27.5577	27.0055
		Betaproteobacteria	0.0771856	0.665036	0.0972526	0.34776	0.56029	1.43687	3.24028	0.917811
		Deltaproteobacteria	1.43403	3.08529	0.173231	1.39818	6.16105	4.13234	5.97044	3.19351
		Gammaproteobacteria	7.04014	5.30604	2.11221	1.6459	3.10628	4.02431	6.98413	4.317
	Verrucomicrobia	Pedosphaerae	0.142184	0.0593782	0.00303914	0.107186	0.206084	0.00270088	0.0700602	0.0843761
		Spartobacteria	0.0040624	0.00237513	0.00607829	0.00476383	0.596784	1.16948	3.42638	0.744275
	Total shared OTUs (%)		47.4946	33.6598	54.4994	33.9946	35.3563	28.0901	30.956	37.7216
